# Supplementary material for: P16 immunohistochemistry is a sensitive and specific surrogate marker for CDKN2A homozygous deletion in gliomas
Source: Acta Neuropathol Commun. 2023 May 3;11:73. doi: 10.1186/s40478-023-01573-2 (PMC10155323; doi:10.1186/s40478-023-01573-2)
Supplement: Supplementary file 1 — Additional file 1: Data 1. Metadata file including de-identified patients’ demographics, tumor characteristics, average p16 scores, and molecular CDKN2A status. Data 2. Frequency of CDKN2A homozygous deletion in tumors of different histology and grade. [file 40478_2023_1573_MOESM1_ESM.xlsx]

## Sheet: Data1
De-identified Sample #	Blinded P16 IHC (Ave %)	Unblinded P16 IHC (Ave %)	QPATH P16 IHC (%)	Diagnosis (CNS WHO 2021)	Primary / Recurrent	Biopsy / Resection	CDKN2A status	Palisading Necrosis +/- MVP	Age	Sex	Other molecular alterations
1	15	20	9.13	Angiocentric glioma, grade 1	Primary	Resection	NO homozygous loss	no	42	F	MYB-QK1 fusion
2	50	50	82.54	Astrocytoma, IDH-m, grade 2	Primary	Resection	NO homozygous loss	no	36	M	IDH1 R132H, ATRX, NOTCH1, PTPN11, TP53
3	28	30	4	Astrocytoma, IDH-m, grade 2	Primary	Biopsy	NO homozygous loss	no	37	M	IDH1 R132H, TP53
4	40	40	14.05	Astrocytoma, IDH-m, grade 2	Primary	Resection	NO homozygous loss	no	25	M	IDH1 R132H, TP53, N239S
5	50	50	43.49	Astrocytoma, IDH-m, grade 3	Primary	Resection	NO homozygous loss	no	25	F	IDH1 R132H, ATRX, TP53, VUS (ARFRP1, KMT2A, MLL2, PRDM1, SPEN, TEK, TGFBR2
6	50	50	73.4	Astrocytoma, IDH-m, grade 3	Primary	Resection	NO homozygous loss	no	27	F	IDH1 R132H, TP53
7	6	6	3.15	Astrocytoma, IDH-m, grade 3	Primary	Resection	NO homozygous loss	no	31	F	IDH1 R312H, ATRX, TP53
8	85	85	99	Astrocytoma, IDH-m, grade 3	Primary	Resection	NO homozygous loss	no	33	M	IDH1 R132H, TP53, SETD2, SUFU
9	23	23	15	Astrocytoma, IDH-m, grade 3	Primary	Resection	NO homozygous loss	no	24	M	IDH1 R132H, ATRX, T1582fs*19, TP53
10	100	100	99	Astrocytoma, IDH-m, grade 3	Primary	Biopsy	NO homozygous loss	no	40	F	CDK4 amp, KRAS amp, MDM2 amp, KEL
11	70	70	67	Astrocytoma, IDH-m, grade 3	Primary	Resection	NO homozygous loss	no	37	F	IDH1 R132H, ATRX, TP53
12	85	85	92.48	Astrocytoma, IDH-m, grade 3	Primary	Resection	NO homozygous loss	no	37	M	IDH1 R132H, ATRX loss, TP53, VUS (ABL1, BRCA2, CCNE1, FGFR4, KMT2A, MAP3K1, NOTCH2, PDGFRB, ZNF703
13	45	45	24.17	Astrocytoma, IDH-m, grade 3	Primary	Resection	NO homozygous loss	no	22	F	IDH1 R132H, ATRX, CIC, TP53
14	90	90	99.18	Astrocytoma, IDH-m, grade 3	Recurrent	Resection	NO homozygous loss	no	35	M	BCOR, IDH1 R132H, TP53, VUS (CD22, FGFR3, IGF1R, IRS2, MED12, NOTCH2, NTRK3, PIK3C2G)
15	28	28	23.49	Astrocytoma, IDH-m, grade 3	Recurrent	Resection	NO homozygous loss	no	47	M	IDH1 R132H, TP53, VUS (APC, DAXX, NF1, NOTCH3)
16	70	70	62.85	Astrocytoma, IDH-m, grade 3	Recurrent	Resection	NO homozygous loss	no	53	M	ATRX, HGF, IDH1 R132H, KRAS amp, MLH1, MYB, ROS1, TP53, VUS (CEBPA, DDR1, GRM3, MLL2, NSD3, PIK3C2G, SMAD4
17	0	0	2.25	Astrocytoma, IDH-m, grade 4	Recurrent	Resection	Homozygous loss	yes	33	M	CCND2 amp, FGF23 amp, FGF6 amp, IDH1 R132H, MTAP loss, TP53 R273C, VUS (BCL6, BRAF, BRCA2, FGFR3, IRS2, PDGFRA, WHSC1 (MMSET))
18	1	1	2.96	Astrocytoma, IDH-m, grade 4	Recurrent	Resection	Homozygous loss	yes	28	M	IDH1 c.395G>A (p.R132H), ATRX, TP53, CREBBP, PIK3CA, RUNX1, C N A(LOH of 17p including TP53, gain of 3p, 4p to 4q, 16p, 17p, 17q; loss of 3q, 5q, 6q, 13q, 14q, 15q, 18q, 19q)
19	1	1	4.14	Astrocytoma, IDH-m, grade 4	Recurrent	Biopsy	Homozygous loss	no	42	F	IDH1 R132H, MTAP loss, ATRX, TP53
20	100	100	99.45	Astrocytoma, IDH-m, grade 4	Primary	Resection	NO homozygous loss	yes	19	M	IDH1 R132H, MUT YH, PIK3CA, TP53
21	100	100	99.43	Astrocytoma, IDH-m, grade 4	Recurrent	Resection	NO homozygous loss	yes	52	M	None reported
22	20	20	26.54	Diffuse hemispheric glioma H3G34-mutant, grade 4	Primary	Biopsy	NO homozygous loss	no	30	F	NRAS, ATRX, H3F3AG35R, MDM4amp, PIK3C2B, TP53
23	60	60	62	Diffuse low-grade glioma, MAPK pathway altered	Primary	Biopsy	NO homozygous loss	no	8	F	BRAF V600E
24	100	100	97.95	Diffuse pediatric-type high grade glioma, H3-wt and IDH-wt	Primary	Resection	NO homozygous loss	yes	11	F	EGFR, 7p22.3q36.3, TP53, SETD2, ANKRD11, ARID1A, ARID1B, chromothripsis, tetraploidy
25	0	1	3.34	Glioblastoma, IDH-wt, grade 4	Primary	Resection	Homozygous loss	yes	47	F	MTAP loss, NF1 splice site 3975-2A>G, PTEN splice site 1027-1G>A, PTPN 11 G503A, TET2 L 197 1fs*43, VUC (BRCA1, C11ORF30, FAM123B, FGF6, GNAS, KMT2A, PTPN)
26	6	6	5.35	Glioblastoma, IDH-wt, grade 4	Primary	Resection	Homozygous loss	yes	85	F	EGFR amp, MTAP loss, EGFR deletion intron 24-27, PTEN D252G, TERT promoter -124C>T
27	1	1	5.37	Glioblastoma, IDH-wt, grade 4	Primary	Resection	Homozygous loss	yes	76	F	EGFR S645C amp, HNF1A R13W, MTAP loss, NSD3, TERT promoter- 124 C>T, TP53 R196Q
28	0	0	5.77	Glioblastoma, IDH-wt, grade 4	Primary	Resection	Homozygous loss	yes	65	F	EPHB1 R327H, MPL R71W, MTAP loss, PIK3CA E103del, PTEN loss, PTEN D326G, TERT promoter -124C>T
29	0	1	0.38	Glioblastoma, IDH-wt, grade 4	Primary	Resection	Homozygous loss	yes	41	F	EGFR amp, EGFR del intron 1-7, EGFR L861Q, PTEN G282*, TERT promoter-124C>T, TP53 A138V, SOX9 K 167del
30	15	5	9.1	Glioblastoma, IDH-wt, grade 4	Primary	Resection	Homozygous loss	yes	55	F	NF1, PTEN, TERTp, TP53
31	0	0	0	Glioblastoma, IDH-wt, grade 4	Primary	Resection	Homozygous loss	yes	63	M	ROS1 GOPC-ROS1 fusion, TERT promoter 124C>T
32	5	5	1.91	Glioblastoma, IDH-wt, grade 4	Primary	Resection	Homozygous loss	yes	56	M	PTEN rearr, FAS loss, TERT p, TP53, VUS (BRCA1, KMT2A, PARK2, PPP2R1A, RICT OR, SMARCA4, TSC1)
33	1	2	4.24	Glioblastoma, IDH-wt, grade 4	Primary	Resection	Homozygous loss	yes	67	M	PTEN, PIK3CA amp, SOX2 amp, PRKCI amp, TERC amp, TERT promoter-146C>T, TP53, VUS (ARID1A, ATM, CASP8, FGFR3, KLHL6 amp, MAP3K AMP, NOTCH2, PRDM1
34	4	4	10.65	Glioblastoma, IDH-wt, grade 4	Primary	Resection	Homozygous loss	yes	75	F	HRAS amp, PIK3CA G1007R, MTAP loss, TERT promoter -124C>T, TP53, VUS (BCORL1, ESR1, FAM 123B, FLT1, INPP4B, MPL splice, STAG2, TEK loss)
35	5	5	NA	Glioblastoma, IDH-wt, grade 4	Primary	Resection	Homozygous loss	yes	69	F	EGFR Viii AMP, TERT promoter-124C>T, TP53, VUS(JAK2, MCL1, MST 1R, PARK2, PAX5, PTEN, RAD52, SETD2, TGFBR2, TSC1)
36	8	8	2.34	Glioblastoma, IDH-wt, grade 4	Primary	Resection	Homozygous loss	yes	68	M	EGFR amp, PIK3R 1, MTAP loss, TERTp, VUS (DIS3, JAK1, MLL2, NSD3, PDCD1, SRC, TEK loss
37	9	3	9.25	Glioblastoma, IDH-wt, grade 4	Primary	Biopsy	Homozygous loss	yes	56	F	PIK3R 1 L44 9del, MTAP loss, VUS (ATM, CD22, DIS3, GRM3, IRS2, P2RY8, PMS2, WHSC1)
38	0	0	3.5	Glioblastoma, IDH-wt, grade 4	Primary	Resection	Homozygous loss	yes	70	M	EGFR amp, EGFR rearrangement intron 24, MTAP loss, PTEN K263, TERT promoter -124C>T, VUS (CTCF P315S, JAK2 E846D, MAP3K1 S939C, RICTOR Y565C, RPTOR A765T)
39	0	0	0.5	Glioblastoma, IDH-wt, grade 4	Primary	Resection	Homozygous loss	yes	67	F	CRKL amp, EGFR amp, EGFR del intron 1 - exon 7, MTAP loss, TERT promoter -124C>T
40	0	1	1.24	Glioblastoma, IDH-wt, grade 4	Primary	Resection	Homozygous loss	yes	39	M	BRAF rearrangement intron 8, MTAP loss, NF1 W221*, PTPN11 E76K, TP53 R175H
41	0	0	0	Glioblastoma, IDH-wt, grade 4	Primary	Resection	Homozygous loss	yes	70	F	EGFR amp, CDK6 amp eq, MTAP loss, TERT promoter -124C>T
42	0	1	1.94	Glioblastoma, IDH-wt, grade 4	Primary	Resection	Homozygous loss	yes	60	F	EGFR amp, EGFR-VSTM2A fusion, MTAP loss, STAG2R110*, TERT promoter-124C>T
43	18	4	5	Glioblastoma, IDH-wt, grade 4	Primary	Resection	Homozygous loss	yes	74	M	MTAP loss, NF1, PTEN loss, PTPN11 Y63C, TERT promoter-146C>T, VUS (ALK, BRAF, CD7PA, CDKN2A/2B rearrangement, CREBBP, CSF3R, DOT 1L, MAP2K2, MET, MLL2, NOTCH3, NT5C2, PTCH1, RAD52, REL
44	6	5	11.3	Glioblastoma, IDH-wt, grade 4	Primary	Resection	Homozygous loss	yes	65	M	HGF amp-eq, PTEN splice, TERT promoter124C>T, TP53)
45	1	2	3.4	Glioblastoma, IDH-wt, grade 4	Primary	Resection	Homozygous loss	yes	65	M	EGFR D1012H amp, PIK3R1 P309fs*9, ATRX A419V, MTAP loss, TERT pppromoter-124C>T
46	0	1	1.9	Glioblastoma, IDH-wt, grade 4	Primary	Resection	Homozygous loss	yes	71	M	EGFR amp, EGFRvIII, PTEN L112P, TSC1 rearrangment exon 13, exon 14, TERT promoter-124C>T, VUS (ALK E1594Q; ARID1A A45_E46insA; EGFR rearrangement; GNAS T415_G423del; IRS2 G374_A377del; MTAP rearrangement; NTRK1 G18E; TNFAIP3 P336S)
47	0	2	4.58	Glioblastoma, IDH-wt, grade 4	Primary	Resection	Homozygous loss	yes	64	M	FGFR2 amp, MTAP loss, PTEN G127E, ESR1 amp, TERT promoter-124C>T
48	8	5	4.8	Glioblastoma, IDH-wt, grade 4	Primary	Resection	Homozygous loss	yes	59	F	EGFR G598V, EGFR Viii amp, dup exons 2-7, KIT amp, PDGFRA amp, MDM4 amp-eq, MTAP loss, PIK3CB D1067Y, PIK3C2B amp, TERT promoter -124C>T
49	0	1	4.27	Glioblastoma, IDH-wt, grade 4	Primary	Resection	Homozygous loss	yes	64	M	KIT amp, PDGFRA amp, AKT2 amp, MTAP loss, PIK3CA amp, SOX2 amp, ERCC4 R799W, KDR amp, TERT promoter-124C>T, TP53 C135F
50	12	12	11.75	Glioblastoma, IDH-wt, grade 4	Primary	Resection	Homozygous loss	yes	56	M	EGFR G598V, NF1 loss, TERT p
51	1	3	3.1	Glioblastoma, IDH-wt, grade 4	Primary	Resection	Homozygous loss	yes	63	F	EGFR amp, RAD54L inv, SOX2 amp, ATR rearrangement, TERT promoter-124 C>T
52	1	2	3.16	Glioblastoma, IDH-wt, grade 4	Primary	Resection	Homozygous loss	yes	43	F	EGFR amp, PTEN, TERT promoter-146C>T
53	4	4	1.88	Glioblastoma, IDH-wt, grade 4	Primary	Resection	Homozygous loss	yes	65	F	EGFR amp, CDK4 amp, BCL2L2 amp, ERRFI1 loss, MTAP loss, TERT promoter-124C>T, VUS (FANCA, MYCN, SPEN)
54	0	0	0.15	Glioblastoma, IDH-wt, grade 4	Primary	Resection	Homozygous loss	yes	68	F	MSH2 splice site 1276+1G>A, TP53R282W, PIK3R1 E469_Y470insLYEE, BCOR T1331fs*4, MTAP loss, ALKR1192Q, IDH1 R132H, PIK3CA Y1021H
55	0	1	0.97	Glioblastoma, IDH-wt, grade 4	Primary	Resection	Homozygous loss	yes	50	F	KRAS G12D, MTAP loss, PTEN splice site 801+1G>A, TERT promoter-146C>T, TP53 P151A
56	0	0	0.01	Glioblastoma, IDH-wt, grade 4	Primary	Resection	Homozygous loss	yes	62	M	MDM4 amp, MTAP loss, PTEN loss exons 2-9, PIK3C2B amp, TERT promoter -124C>T
57	0	1	1.63	Glioblastoma, IDH-wt, grade 4	Primary	Resection	Homozygous loss	yes	62	M	NF1 Y2285fs*5, splice site 731-1G>T, MTAP loss, PTEN R14fs*10, TERT promoter-124C>T
58	4	4	2.26	Glioblastoma, IDH-wt, grade 4	Primary	Biopsy	Homozygous loss	yes	52	M	EGFR amp, MTAP loss, TERT promoter124 C>T
59	2	2	7.7	Glioblastoma, IDH-wt, grade 4	Primary	Resection	Homozygous loss	yes	53	M	EGFR amplification, MTAP loss, PIK3CA amplification, PIK3R12del, PRKAR1A deletion, TERTp
60	0	0	0.1	Glioblastoma, IDH-wt, grade 4	Primary	Resection	Homozygous loss	yes	20	M	PIK3CA amplification
61	0	1	0.9	Glioblastoma, IDH-wt, grade 4	Primary	Resection	Homozygous loss	yes	63	M
62	8	8	11.64	Glioblastoma, IDH-wt, grade 4	Primary	Resection	Homozygous loss	yes	55	M	TERT promoter -124C>T
63	0	2	6.37	Glioblastoma, IDH-wt, grade 4	Recurrent	Resection	Homozygous loss	yes	58	M	EGFR amp, EGFR A289V, MTAP loss, PTEN C136F, SETD2 S381, TERT promoter- 124C>T
64	1	1	0.7	Glioblastoma, IDH-wt, grade 4	Recurrent	Resection	Homozygous loss	yes	68	M	EGFR amp, EGFR-SEPT14 fusion, PTEN G36V, TERT promoter 124 C>T
65	0	1	1	Glioblastoma, IDH-wt, grade 4	Recurrent	Resection	Homozygous loss	yes	60	F	EGFR amp, EGFR vIII, A289V, PTPN11 A72V, TERT promoter -124C>T2
66	1	3	3	Glioblastoma, IDH-wt, grade 4	Recurrent	Biopsy	Homozygous loss	no	50	M	ATMW2769*, EGFR EGFRvIII, MTAP loss, SETD2 deletion exon 7-9, TERT promoter124C>t
67	7	7	11.36	Glioblastoma, IDH-wt, grade 4	Recurrent	Resection	Homozygous loss	yes	70	F	MTAP loss, PTEN, ROS1 fusion, STAG2, TERTp, TP53
68	85	85	67.34	Glioblastoma, IDH-wt, grade 4	Primary	Resection	NO homozygous loss	yes	49	F	PTEN, RB1, TERTp, TP53
69	68	68	83.46	Glioblastoma, IDH-wt, grade 4	Primary	Resection	NO homozygous loss	yes	59	I	CDK4, ERRFI1, MDM2, MLL2, TERTp, VUS ( ALK, BCORL1, CREBBP, ERRF1, TYRO3
70	95	95	98	Glioblastoma, IDH-wt, grade 4	Primary	Resection	NO homozygous loss	yes	65	M	NF1, ASXL1, MLL2, RB1, SF3B1, TERTp, TP53, U2AF1
71	28	28	8	Glioblastoma, IDH-wt, grade 4	Primary	Resection	NO homozygous loss	yes	68	F	TERT-p, FGFR2-PRDX3 fusion, RB1, PIK3CA, TP53
72	100	100	99	Glioblastoma, IDH-wt, grade 4	Primary	Resection	NO homozygous loss	yes	54	M	MYCN amp, PTEN, TERTp, TP53
73	8	8	3.4	Glioblastoma, IDH-wt, grade 4	Primary	Resection	NO homozygous loss	yes	55	F	EGFR amp, EGFR inv, EGFR v III, FANCA, MDM4 amp, PTEN, PIK3C2B, TERTp
74	90	90	96.85	Glioblastoma, IDH-wt, grade 4	Primary	Biopsy	NO homozygous loss	no	54	M	CDK4 amp, EGFR amp, EGFR A289V, PTPN11, TERTp
75	100	100	99.7	Glioblastoma, IDH-wt, grade 4	Primary	Resection	NO homozygous loss	yes	59	F	AKT3 amp, KIT amp, PDGFRA amp, CDK4 amp, PTEN, KDR amp, TERT p, TP53
76	100	100	99	Glioblastoma, IDH-wt, grade 4	Primary	Resection	NO homozygous loss	yes	66	F	CDK4, MYCN, PTEN, TERT p, TP53
77	100	100	99	Glioblastoma, IDH-wt, grade 4	Primary	Resection	NO homozygous loss	yes	71	F	RICTOR amp, TP53
78	50	50	18.02	Glioblastoma, IDH-wt, grade 4	Primary	Resection	NO homozygous loss	yes	45	F	EGFR amp, EGFR vIII, EGFR A289T, PTEN, TERT promoter -124C>T2
79	100	100	99.47	Glioblastoma, IDH-wt, grade 4	Primary	Resection	NO homozygous loss	yes	31	M	RB1, TERTp, TP53, VUS (CD22, DDR2, FLT1, LTK)
80	100	100	99.98	Glioblastoma, IDH-wt, grade 4	Primary	Resection	NO homozygous loss	yes	54	M	PRKAR1A deletion exons 2-4
81	100	100	98.94	Glioblastoma, IDH-wt, grade 4	Primary	Resection	NO homozygous loss	yes	60	M	NF1, PTEN loss, KEL, RB1, TP53
82	100	100	98.79	Glioblastoma, IDH-wt, grade 4	Recurrent	Resection	NO homozygous loss	no	76	F	TERT p, SETD2, RB1, TP53, PTEN, NF1, HGF amp, DNMT 3A
83	28	28	28.57	Glioblastoma, IDH-wt, grade 4	Recurrent	Resection	NO homozygous loss	yes	64	M	TOPO1, MGMT, TUBB3, DDR2, JAK3, PTEN, TP53
84	95	95	98.96	Glioblastoma, IDH-wt, grade 4	Recurrent	Resection	NO homozygous loss	no	67	F	DNMT, EGFR amp, PTEN loss, TERTp, TP53, VUS (AKT3, CREBBP, CTCF, DOT, EPHB4, ERBB4, INPP4B, POLE, RB1, ROS1)
85	100	100	95	Glioblastoma, IDH-wt, grade 4	Recurrent	Resection	NO homozygous loss	yes	39	M	SMARCB1, PTENM1, RB1, TERTp, TP53
86	45	45	97	Glioblastoma, IDH-wt, grade 4	Recurrent	Resection	NO homozygous loss	no	68	F	EGFR amp, PTEN loss, RB1 loss, TERTp, TP53
87	5	5	1.9	Low grade glioneuronal tumor / PXA	Recurrent	Resection	Homozygous loss	no	30	F	MTAP loss
88	45	45	27.98	Oligodendroglioma, IDH-m, 1p/19q-codeleted, grade 2	Primary	Resection	NO homozygous loss	no	38	F	IDH1 R132H, ATRX, PARP1, TP53
89	28	30	15.5	Oligodendroglioma, IDH-m, 1p/19q-codeleted, grade 2	Primary	Resection	NO homozygous loss	no	52	M	IDH1 R132H, TERT p,
90	50	50	80.3	Oligodendroglioma, IDH-m, 1p/19q-codeleted, grade 2	Primary	Biopsy	NO homozygous loss	no	71	M	IDH1 R132H, CIC, FUBP1, TERTp
91	40	40	28.57	Oligodendroglioma, IDH-m, 1p/19q-codeleted, grade 2	Primary	Resection	NO homozygous loss	no	45	M	IDH1 R132H, ARID 1A, ATM, CIC, TERTp
92	18	40	31.17	Oligodendroglioma, IDH-m, 1p/19q-codeleted, grade 2	Primary	Resection	NO homozygous loss	no	48	F	IDH1 R132H, TERTp, ARID1A, FUBP1, TP53
93	15	25	24	Oligodendroglioma, IDH-m, 1p/19q-codeleted, grade 3	Primary	Resection	NO homozygous loss	no (8 MFs/10 hpf)	33	F	IDH1 R132H, TERT p
94	43	43	49.38	Oligodendroglioma, IDH-m, 1p/19q-codeleted, grade 3	Recurrent	Resection	NO homozygous loss	yes	52	F	IDH1 R132H, CDH1, CDKN2C, CIC, MEF2B, TERTp
95	80	80	94	Oligodendroglioma, IDH-m, 1p/19q-codeleted, grade 3	Recurrent	Resection	NO homozygous loss	yes	42	M	IDH1 R132H, PIK3R1, CIC, CREBBP, CTNNB1, DAXX, EZH2, FUBP1, NOTCH2, SETD2, TERTp
96	50	50	60.38	Pilocytic astrocytoma, grade 1	Primary	Resection	NO homozygous loss	no	2	F	BRAAF KIAA1549 fusion
97	70	70	95	Pilocytic astrocytoma, grade 1	Primary	Resection	NO homozygous loss	no	16	F	BRAF- KIAA fusion
98	90	90	93	Pilocytic astrocytoma, grade 1	Primary	Resection	NO homozygous loss	no	5	M	BRAF KIAA 1549 fusion
99	50	50	97.92	Pilocytic astrocytoma, grade 1	Recurrent	Resection	NO homozygous loss	no	22	M	PIK3R1 E451_Y452del
100	1	2	5.5	Pilocytic astrocytoma, grade 1, with elevated mitotic activity	Recurrent	Resection	Homozygous loss	no	8	M	BRAF K1AA 1549-BRAF fusion, MTAP loss exons 5-8

## Sheet: Data2
Integrated tumor diagnosis	% p16 score range* with total number of cases	Number of cases with CDKN2A HD / total number of cases
Astrocytoma, IDH-m, grade 2	21-50 (3)	0 / 3
Astrocytoma, IDH-m, grade 3	6-10 (1); 21-50 (5); >50 (7)	0 / 12
Astrocytoma, IDH-m, grade 4	0-5 (3); >50 (2)	3 / 5
Oligodendroglioma, IDH-m and 1p/19q –codeleted, grade 2	21-50 (5)	0 / 5
Oligodendroglioma, IDH-m and 1p/19q –codeleted, grade 3	21-50 (2); >50 (1)	0 / 3
Glioblastoma, IDH-wt, grade 4	0-5 (38); 6-10 (5); 11-20 (1); 21-50 (4); >50 (14)	43 / 62
Pilocytic astrocytoma, grade 1	>50 (4); 0-5 (1)	1 / 5
Low-grade glioneuronal tumor	0-5 (1)	1 / 1
Angiocentric glioma, grade 1	11-20 (1)	0 / 1
Diffuse hemispheric glioma, H3G34-m, grade 4	11-20 (1)	0 / 1
Diffuse low-grade glioma, MAPK pathway-altered	>50 (1)	0 / 1
Diffuse pediatric-type high-grade glioma, H3-wt and IDH-wt	>50 (1)	0 / 1
Abbreviations: mutant=m; wildtype=wt *unblinded analysis
